# Supplementary material for: Effects of Nonionizing Millimeter-Wave on Spheroid-like Irradiated Non-Small-Cell Lung Cancer (NSCLC) Cells
Source: Int J Mol Sci. 2026 Jun 22;27(12):5621. doi: 10.3390/ijms27125621 (PMC13300662; doi:10.3390/ijms27125621)
Supplement: Supplementary file 1 [file ijms-27-05621-s001.zip]

Archive with 1 entries (1 files):
- ijms-4246142-supplementary.pdf
